# Supplementary material for: Photo-Crosslinked Hyaluronic Acid/Carboxymethyl Cellulose Composite Hydrogel as a Dural Substitute to Prevent Post-Surgical Adhesion
Source: Int J Mol Sci. 2022 May 31;23(11):6177. doi: 10.3390/ijms23116177 (PMC9181059; doi:10.3390/ijms23116177)
Supplement: Supplementary file 1 [file ijms-23-06177-s001.zip]

Archive with 1 entries (1 files):
- ijms-1734063-supplementary.pdf
